# Supplementary material for: Estimation of Carbon Metabolism in Saccharomyces cerevisiae Acclimatized to Glycerol Assimilation with Quantitative PCR
Source: Microorganisms. 2022 Jun 7;10(6):1173. doi: 10.3390/microorganisms10061173 (PMC9231053; doi:10.3390/microorganisms10061173)
Supplement: Supplementary file 1 [file microorganisms-10-01173-s001.zip]

Archive with 1 entries (1 files):
- microorganisms-1733074-supplementary.pdf
